# Supplementary material for: A Novel Four-Gene Signature Associated With Immune Checkpoint for Predicting Prognosis in Lower-Grade Glioma
Source: Front Oncol. 2020 Oct 30;10:605737. doi: 10.3389/fonc.2020.605737 (PMC7769121; doi:10.3389/fonc.2020.605737)
Supplement: Supplementary Table 1 — Excel table for predicting 2-, 5-, 8- and 10-year survival probability of LGG patient. [file Table_1.xlsx]

## Sheet: Sheet1
Tool for predicting prognosis of glioblastoma patient
gene	expression value	predicted risk score	survival probability
CD44			2 year	5 year	8 year	10 year
MMP2		0	0.938819	0.795454	0.675799	0.611702
HYAL2
SPP1
